# Supplementary material for: Psychological burden and resilience factors in patients with Alveolar Echinococcosis – A cross-sectional study
Source: PLoS Negl Trop Dis. 2019 Jan 7;13(1):e0007082. doi: 10.1371/journal.pntd.0007082 (PMC6336346; doi:10.1371/journal.pntd.0007082)
Supplement: S1 AE Data — (XLSX) [file pntd.0007082.s002.xlsx]

## Sheet: echinococcosis_underlying data
# patient	critical status	curative status	years since 1st diagnosis	age	gender	Sick leave due to AE	# of sick leaves	retirement due to AE	current psychotherapy	former psychotherapy	psychotropic drugs	PHQ9_1	PHQ9_2	PHQ9_3	PHQ9_4	PHQ9_5	PHQ9_6	PHQ9_7	PHQ9_8	PHQ9_9	GAD7_1	GAD7_2	GAD7_3	GAD7_4	GAD7_5	GAD7_6	GAD7_7	SF_1	SF_2	SF_3	SF_4	SF_5	SF_6	SF_7	SF_8	SF_9	SF_10	SF_11	SF_12	RQ_1	RQ_2	RQ_3	RQ_4	SSS_1	SSS_2	SSS_3	SSS_4	SSS_5	SSS_6
	(0 = not critical, 1 = critical)	(0= no, 1 = yes)			(1=f, 2=m)	(1 = yes, 2 = no)		(1 = yes, 2 = no)	(1 = yes, 2 = no)	(1 = yes, 2 = no)
1	1	0	2	69	1	2		2	2	1		0	1	2	1	0	1	0	1	0	1	1	1	1	0	1	0	3	3	2	1	1	1	1	2	2	3	5	4	2	6	1	5
2	1	0	6	31	1	2		2	2	1		0	0	1	0	0	0	0	0	0	1	0	1	0	0	0	0	3	3	3	2	2	2	2	1	2	3	5	3	6	3	1	1	0	0	0	1	0	0
3	0	1	3	36	2	1	0	2	2	1		0	1	0	2		0	0	0	0	1		3	2	2	1	1	3	2	2	1	2	1	1	1	2	4	5	1	3	7	1	2	1	4	2	1	1	2
4	0	0	2	73	1				2	1		2	1	3	2	1	1	0	0	0	1	1	1	2	0	1	1	4	2	2	1	1	1	1	4	4	5	4	3	6	6	4	5	3	3	2	2	0	1
5	1	0	2	34	2			2	2	1		1	1	0	1	1	0	0	0	0	1	0	0	1	0	2	1	2	3	2	2	1	2	2	3	2	5	6	4	6	3	4	2	2	0	0	0	2	0
6	1	0	13	63	2	1	0	2	2	1		0	0	0	0	0	0	0	0	0	1	0	1	0	0	0	0	1	3	3	2	2	2	2	1	1	1	6	5	7	7	1	1	1	0	0	0	0	0
7	1	0	3	83	2	2		2	2	1		0	0	0	2	0	0	0	2	0	2	0	0	0	1	0	1	2	2	1	2	1	2	2	1	1	2	6	5	7	1	1	1	0	2	4	0	0	1
8	0	1	4	19	1	1	2	2	2	1		1	1	2	1	1	2	1	2	1	2	1	2	3	1	2	2	3	2	2	1	1	1	1	2	4	5	4	3	3	4	6	5	2	3	2	2	1	1
9	0	0	9	71	1	2		2	2	1		0	0	1	0	0	0	0	0	0	0	0	1	0	0	0	0	3	3	2	2	2	2	2	1	2	2	5	5	1	1	1	1	1	1		1	1	0
10	0	1	2	62	1	1	1	2	1	3		2	1	3	3	3	1	2	1	0	1	1	1	3	2	2	0	3	1	2	1	1	1	1	3	5	5	3	2	7	7	2	6	4	1	1	3	1	0
11	1	0	13	62	1	1		2	2	1		0	0	1	1	1	0	1	0	0	1	0	1	1	1	1	1	4	2	3	1	1	2	2	2	4	3	4	4	4	2	4	1	3	2	1	0	0	0
12	0	1	2	67	1	2		2	2	1		0	0	0	0	0	0	0	0	0	0	0	0	0	0	0	0	3	3	3	2	2	2	2	1	2	2	5	5	7	1	1	1	1	0	0	0	0	0
13	1	0	5	47	1	1	1	2	1	3		2	1	3	3	2	2	3	3	0	2	2	2	2	1	1	1	4	2	1	1	1	1	1	3	5	4	4	1	3	6	2	1	1	4	4	3	2	1
14	0	1	3	56	1	1	3	2	2	2		1	1	3	3	1	1	1	1	0	1	1	1	2	2	1	2	4	1	1	1	1	1	1	4	5	5	3	3	5	3	3	4	4	3	3	3	1	0
15	0	1	3	69	2	2		2	2	1		0	0	3	1	0	0	1	0	0	0	0	0	0	1	0	0	2	3	2	2	2	2	2	1	2	1	5	5	7	6	1	1	0	2	2	0	0	0
16	1	0	2	67	2	2		2	2	1		0	0	0	3	0	0	0	0	0	0	0	0	0	0	3	0	3	1	2	2	2	2	2	2	2	5	6	1	7	7	1	1	0	0	0	0	0	1
17	1	0	4	88	1	2		2	2	1		0	0	1	1	1	0	0	0	0	0	0	0	0	0	0	0	4	2	2	1			2	3	1	4	6	5	7	7	1	1	2		1	2	1	2
18	1	0	2	74	2	2		2	2	1		0	0	1	0	2	0	0	0	0	0	0	0	0	1	1	0	2	3	2	2	2	2	2	2	2	2	6	5	4	6	2	3	0	3	1	0	0	0
19	1	0	11	42	2	1	0	2	2	1		0	0	0	0	0	0	0	0	0	0	0	0	0	0	1	0	2	3	3	2	2	2	2	1	2	1	6	5	6	3	1	1	0	1	0	0	0	0
20	0	0	3	67	1	2		2	2	3	Citalopram	3	3	3	3	3	3	0	0	0	3	2	2	2	1	1	3	4	2	2	1	1	1	1	1	5	5	5	4	4	6	4	2	1	0	1	0	1	1
21	0	0	1	26	1	2		2	2	1		0	1	1	0	0	0	0	0	0	1	0	1	1	0	0	2	3	3	3	1	2	1	1	1	3	5	4	3	6	1	3	3	0	2	0	0	0	0
22	1	0	3	52	1	1		2	2	3		2	1	2	3	2	1	1	1	1	2	1	2	2	1	1	2	5	1	2	1	1	1	1	4	2	2	3	2	5	7	4	7	3	2	2	3	2	2
23	1	0	10	55	2	1	0	2	2	1		0	0	0	0	0	0	0	0	0	0	0	0	0	0	0	0	3	3	3	2	2	2	2	1	2	3	5	5	6	6	1	1
24	0	1	12	36	2	2		2	2	1		0	1	0	0	0	0	0	2	0	2	0	2	2	2	0	1	3	3	3	1	1	1	1	2	4	3	3	2	7	7	1	7	0	2	2	0	0	1
25	1	0	4	45	1	2		2	2	1		0	0	0	1	1	0	0	0	0	0	0	0	0	0	0	0	2	3	3	2	2	2	2	1	2	2	6	5	6	1	1	1	0	0	0	0	0	0
26	0	0	9	59	2	2		2	2	2		1	1	3	2	0	1	0	0	0	1	1	1	0	0	2	1	3	3	2	2	2	1	2	2	3	3	4	3	4	5	6	6	0	0	3	0	2	0
27	1	0	7	55	2	1		2	2	1		0	0	0	0	0	0	0	0	0	0	0	0	0	0	0	0	3	3	3	2	2	2	2	1	2	2	6	2	1	4	4	1	0	2	2	2	0	0
28	1	0	7	51	1	2		2	2	1		0	0	1	1	0	0	0	0	0	0	0	0	1	0	1	0	3	3	3	2	2	2	2	1	2	2	5	5	7	1	1	1	1	2	4	0	0	1
29	1	0	15	43	1	1	2	2	2	1		1	1	1	2	0	1	1	0	0	1	0	1	0	0	0	1	4	1	2	1	1	1	1	5	2	5	2	4	7	1	7	1	3	1	0	2	0	0
30	0	1	5	82	2	2		2	2	1		0	0	0	0	0	0	0	0	0	0	0	0	0	0	0	0	3	3	3	2	2	2	2	1	1	1	6	5					3	2	0	0	0	2
31	0	0	9	72	2	2		2	2	2		0	0	1	1	0	0	0	1	0	1	0	0					3	3	2	2	2	2	1	1	3	3	6	4	6	2	6	5	0	2	2	1	1	2
32	0	1	3	50	1	1		2	2	2	Venlafaxim	1	0	1	1	0	0	0	0	0	1	0	1	1	0	0	0	3	2	3	2	2	2	2	1	2	2	5	5	6	2	6	3	0	0	0	3	0	1
33	0	0	11	66	1	2		2	2	1		0	0		1	0	0	1	0	0	0	0	0			1	0	3	1	2	1	1	1	1	2	3	3	4	3	7	1	7	1	1	1	2	0	0	0
34	0	0	6	77	1	2		2	2	1		0	0	1	1	0	0	0	0	0	0	0	0	0	0	0	0	4	2	3	1	1	2	2	2	2	4	6	3	7	7	4	4	4	3	0	1	0	2
35	0	1	1	34	1	2		2	2	1		2	1	3	3	3	1	1	0	0	1	1	1	3	1	3	1	4	2	3	1	1	2	2	4	4	5	4	3	2	6	2	2	0	2	3	1	2	2
36	1	0	5	54	2	1	1	2	2	1		0	0	0	0	1	0	0	0	0	0	0	0	1	0	1	0	2	3	3	1	2		2	2	3	2	5	5	4	6	4	4		0	2	0	0	0
37	0	0	9	76	2	2		2	2	1		1	0	0	1	0	0	0	0	0	0	0	0	1	0	0	0	3	3	3	2	2	2	2	2	2	2	5	5	6	7	2	3	0	1	3	1	1	1
38	0	0	5	76	1	2		2	2	1		0	1	0	1	0	0	0	0	0	1	0	1	0	0	1	0	4	3	1	2	1	2	2	3	2	3	6	5	7	1	1	1	0	1	2	0	1	0
39	0	0	9	74	2	2		2	2	1	Lyrica 75 mg	1	1	1	1	0	1	0	0	0	1	0	0	0	0	1	0	4	1	1	1	1	2	2	5	2	5	4	3	5	5	3	1	1	3	4	0	2	0
40	1	0	1	77	1	2		2	2	1		1	0	1	1	0	0	1	0	0	0	0	0		0	1	0	3	3	2	1		1	1	1	3	5	5	4					0	1	1	0	0	1
41	0	0	2	22	2	1		1	2	1		1	0	3	1	0	0	1	0	0	0	0	0	1	2	0	0	3	2	3	1	1	1	2	2	3	4	5	4	6	3	1	1	1	1	2	1	0	1
42	1	0	10	76	1	2		2	2	3		2	1	3	3	1	2	3	1	2	2	1	0	3	3	2	0	4	1	1	1	1	1	1	4	5	5	3	3	7	6	1	1	4	4	3	3	4	3
43	0	0	2	67	1				2	3		1	1	1	1	1	1	1	1	1	1	1	1	1	1	1	1	4	1	1	1	1	1	1	4	4	5	4	2	4	4	4	5	2	3	3	2	2	2
44	0	0	2	81	1	2		2	2	3		0	0	0	3	0	0	0	0	0	0	0	0	0	0	0	0	4	2	2	1	1	1		1	2	5	5	5	7	7	2	1	2	4	3		2	0
45	1	0	2	49	1	2		2	2	2		1	0	1	1	0	0	0	0	0	0	0	1	0	0	1	0	3	3	3	2	2	2	2	1	2	3	6	5	6	7	1	4	0	0	0	0	0	0
46	0	0	4	62	1	2		2	2	1		0	0	1	1	0	0	0	0	0	0	0	0	1	1	1	0	2	3	3	2	2	2	2	1	3	3	5	4	6	2	1	1	0	1	1	2	1	1
47	1	0	13	39	1	1		2	2	1		1	1	2	2	0	1	2	0	0	1	1	0	0	0	0	0	3	3	3	2	2	2	2	1	2	5	5	4					0	1	0	1	0	0
[truncated: 33 more columns]
